# Supplementary material for: Knowledge and Perceptions of Final-Year Nursing Students Regarding Antimicrobials, Antimicrobial Resistance, and Antimicrobial Stewardship in South Africa: Findings and Implications to Reduce Resistance
Source: Antibiotics (Basel). 2023 Dec 16;12(12):1742. doi: 10.3390/antibiotics12121742 (PMC10740495; doi:10.3390/antibiotics12121742)
Supplement: Supplementary file 1 [file antibiotics-12-01742-s001.zip]

Archive with 1 entries (1 files):
- antibiotics-2750782-supplementary.pdf
